# Supplementary material for: New genus of the subfamily Eutrombidiinae Thor, 1935 (Parasitengonina, Trombidioidea, Microtrombidiidae) associated with the adults of Calomera alboguttata (Klug, 1832) (Coleoptera, Carabidae)
Source: Zookeys. 2026 Jul 23;1286:83–96. doi: 10.3897/zookeys.1286.173257 (PMC13425057; doi:10.3897/zookeys.1286.173257)
Supplement: XML Treatment for Hexathrombiini [file zookeys.1286.173257-treatment1.xml]

<!DOCTYPE tp:taxon-treatment
  PUBLIC "-//TaxonX//DTD Taxonomic Treatment Publishing DTD v0 20100105//EN" "tax-treatment-NSO.dtd">
<tp:taxon-treatment xmlns:tp="http://www.plazi.org/taxpub"><tp:treatment-meta><kwd-group><label>Taxon classification</label><kwd>
                <named-content content-type="kingdom">
                  <named-content content-type="taxon-name">
                    <named-content content-type="kingdom">Animalia</named-content>
                  </named-content>
                </named-content>
              </kwd><kwd>
                <named-content content-type="superfamily">Trombidioidea</named-content>
              </kwd><kwd>
                <named-content content-type="family">Microtrombidiidae</named-content>
              </kwd></kwd-group><mixed-citation publication-type="journal"><person-group><name><surname>Mirza</surname><given-names>Jawwad Hassan</given-names></name><name><surname>Alatawi</surname><given-names>Fahad Jaber</given-names></name></person-group><article-title>New genus of the subfamily <tp:taxon-name><tp:taxon-name-part taxon-name-part-type="subfamily" reg="Eutrombidiinae">Eutrombidiinae</tp:taxon-name-part></tp:taxon-name> Thor, 1935 (<tp:taxon-name><tp:taxon-name-part taxon-name-part-type="cohort" reg="Parasitengonina">Parasitengonina</tp:taxon-name-part></tp:taxon-name>, <tp:taxon-name><tp:taxon-name-part taxon-name-part-type="superfamily" reg="Trombidioidea">Trombidioidea</tp:taxon-name-part></tp:taxon-name>, <tp:taxon-name><tp:taxon-name-part taxon-name-part-type="family" reg="Microtrombidiidae">Microtrombidiidae</tp:taxon-name-part></tp:taxon-name>) associated with the adults of <italic><tp:taxon-name><tp:taxon-name-part taxon-name-part-type="genus" reg="Calomera">Calomera</tp:taxon-name-part> <tp:taxon-name-part taxon-name-part-type="species" reg="alboguttata">alboguttata</tp:taxon-name-part></tp:taxon-name></italic> (Klug, 1832) (<tp:taxon-name><tp:taxon-name-part taxon-name-part-type="order" reg="Coleoptera">Coleoptera</tp:taxon-name-part></tp:taxon-name>, <tp:taxon-name><tp:taxon-name-part taxon-name-part-type="family" reg="Carabidae">Carabidae</tp:taxon-name-part></tp:taxon-name>)</article-title><source>Zookeys</source><day>23</day><month>07</month><year>2026</year><volume>1286</volume><fpage>83</fpage><lpage>96</lpage><pub-id pub-id-type="doi">10.3897/zookeys.1286.173257</pub-id></mixed-citation></tp:treatment-meta><tp:nomenclature><label>Tribe</label><tp:taxon-name><object-id xmlns:xlink="http://www.w3.org/1999/xlink" content-type="arpha" xlink:type="simple">B1650B59-55F3-546B-ACBB-A24073452699</object-id>
                    		<tp:taxon-name-part taxon-name-part-type="tribe" reg="Hexathrombiini">Hexathrombiini</tp:taxon-name-part>
                    	</tp:taxon-name><tp:taxon-authority>Southcott, 1993</tp:taxon-authority></tp:nomenclature><tp:treatment-sec sec-type="Type genus"><title>Type genus.</title><p><italic><tp:taxon-name><tp:taxon-name-part taxon-name-part-type="genus" reg="Hexathrombium">Hexathrombium</tp:taxon-name-part></tp:taxon-name></italic> Cooreman, 1944.</p></tp:treatment-sec><tp:treatment-sec sec-type="Diagnosis"><title>Diagnosis.</title><p>See <xref ref-type="bibr" rid="B19">Mąkol et al. 2021</xref>.</p></tp:treatment-sec><ref-list><ref id="B19"><mixed-citation xmlns:xlink="http://www.w3.org/1999/xlink" xlink:type="simple">Mąkol J, Mayoral J, Friedrich S (2021) An insight into the tribe <tp:taxon-name><tp:taxon-name-part taxon-name-part-type="tribe">Hexathrombiini</tp:taxon-name-part></tp:taxon-name> (<tp:taxon-name><tp:taxon-name-part taxon-name-part-type="superorder">Actinotrichida</tp:taxon-name-part></tp:taxon-name>: <tp:taxon-name><tp:taxon-name-part taxon-name-part-type="superfamily">Trombidioidea</tp:taxon-name-part></tp:taxon-name>, <tp:taxon-name><tp:taxon-name-part taxon-name-part-type="family">Microtrombidiidae</tp:taxon-name-part></tp:taxon-name>, <tp:taxon-name><tp:taxon-name-part taxon-name-part-type="subfamily">Eutrombidiinae</tp:taxon-name-part></tp:taxon-name>) with new data on host-parasite interaction. The European Zoological Journal 88(1): 595–615. <ext-link xlink:href="10.1080/24750263.2021.1899316" ext-link-type="doi" xlink:type="simple">https://doi.org/10.1080/24750263.2021.1899316</ext-link></mixed-citation></ref></ref-list></tp:taxon-treatment>
