# Supplementary material for: New genus of the subfamily Eutrombidiinae Thor, 1935 (Parasitengonina, Trombidioidea, Microtrombidiidae) associated with the adults of Calomera alboguttata (Klug, 1832) (Coleoptera, Carabidae)
Source: Zookeys. 2026 Jul 23;1286:83–96. doi: 10.3897/zookeys.1286.173257 (PMC13425057; doi:10.3897/zookeys.1286.173257)
Supplement: XML Treatment for Arabium [file zookeys.1286.173257-treatment2.xml]

<!DOCTYPE tp:taxon-treatment
  PUBLIC "-//TaxonX//DTD Taxonomic Treatment Publishing DTD v0 20100105//EN" "tax-treatment-NSO.dtd">
<tp:taxon-treatment xmlns:tp="http://www.plazi.org/taxpub"><tp:treatment-meta><kwd-group><label>Taxon classification</label><kwd>
                <named-content content-type="kingdom">
                  <named-content content-type="taxon-name">
                    <named-content content-type="kingdom">Animalia</named-content>
                  </named-content>
                </named-content>
              </kwd><kwd>
                <named-content content-type="superfamily">Trombidioidea</named-content>
              </kwd><kwd>
                <named-content content-type="family">Microtrombidiidae</named-content>
              </kwd></kwd-group><mixed-citation publication-type="journal"><person-group><name><surname>Mirza</surname><given-names>Jawwad Hassan</given-names></name><name><surname>Alatawi</surname><given-names>Fahad Jaber</given-names></name></person-group><article-title>New genus of the subfamily <tp:taxon-name><tp:taxon-name-part taxon-name-part-type="subfamily" reg="Eutrombidiinae">Eutrombidiinae</tp:taxon-name-part></tp:taxon-name> Thor, 1935 (<tp:taxon-name><tp:taxon-name-part taxon-name-part-type="cohort" reg="Parasitengonina">Parasitengonina</tp:taxon-name-part></tp:taxon-name>, <tp:taxon-name><tp:taxon-name-part taxon-name-part-type="superfamily" reg="Trombidioidea">Trombidioidea</tp:taxon-name-part></tp:taxon-name>, <tp:taxon-name><tp:taxon-name-part taxon-name-part-type="family" reg="Microtrombidiidae">Microtrombidiidae</tp:taxon-name-part></tp:taxon-name>) associated with the adults of <italic><tp:taxon-name><tp:taxon-name-part taxon-name-part-type="genus" reg="Calomera">Calomera</tp:taxon-name-part> <tp:taxon-name-part taxon-name-part-type="species" reg="alboguttata">alboguttata</tp:taxon-name-part></tp:taxon-name></italic> (Klug, 1832) (<tp:taxon-name><tp:taxon-name-part taxon-name-part-type="order" reg="Coleoptera">Coleoptera</tp:taxon-name-part></tp:taxon-name>, <tp:taxon-name><tp:taxon-name-part taxon-name-part-type="family" reg="Carabidae">Carabidae</tp:taxon-name-part></tp:taxon-name>)</article-title><source>Zookeys</source><day>23</day><month>07</month><year>2026</year><volume>1286</volume><fpage>83</fpage><lpage>96</lpage><pub-id pub-id-type="doi">10.3897/zookeys.1286.173257</pub-id></mixed-citation></tp:treatment-meta><tp:nomenclature><tp:taxon-name><object-id xmlns:xlink="http://www.w3.org/1999/xlink" content-type="arpha" xlink:type="simple">11994A89-1AB2-5155-9495-402681EE8D64</object-id>
                    		<tp:taxon-name-part taxon-name-part-type="genus" reg="Arabium">Arabium</tp:taxon-name-part>
                    	
                    		<object-id xmlns:xlink="http://www.w3.org/1999/xlink" content-type="zoobank" xlink:type="simple">https://zoobank.org/E5E8609E-0918-4FF0-B871-85EA58BBB074</object-id>
                    	</tp:taxon-name><tp:taxon-status xmlns:xlink="http://www.w3.org/1999/xlink" xlink:type="simple">gen. nov.</tp:taxon-status></tp:nomenclature><tp:treatment-sec sec-type="Diagnosis"><title>Diagnosis.</title><p>Lateral coxalae I–III (1<italic>b</italic>, 2<italic>b</italic>, 3<italic>b</italic>) short, spear-shaped; medial coxal seta 3<italic>a</italic> with 2 or 3 setules, present very near interior border of third coxal sclerite; coxae III very close to each other; posteromost pygidial shield (Q5) distinctly divided and close to each other; setae on ventral integument posterior to coxae III densely barbed, 26 or 27.</p></tp:treatment-sec><tp:treatment-sec sec-type="Etymology"><title>Etymology.</title><p>The generic epithet refers to the name of the Arabia region from where it is reported in combination with the Latin suffix <italic>-ium</italic>, which is used in existing genera.</p></tp:treatment-sec></tp:taxon-treatment>
