# Supplementary material for: New genus of the subfamily Eutrombidiinae Thor, 1935 (Parasitengonina, Trombidioidea, Microtrombidiidae) associated with the adults of Calomera alboguttata (Klug, 1832) (Coleoptera, Carabidae)
Source: Zookeys. 2026 Jul 23;1286:83–96. doi: 10.3897/zookeys.1286.173257 (PMC13425057; doi:10.3897/zookeys.1286.173257)
Supplement: XML Treatment for Arabium calomerae [file zookeys.1286.173257-treatment3.xml]

<!DOCTYPE tp:taxon-treatment
  PUBLIC "-//TaxonX//DTD Taxonomic Treatment Publishing DTD v0 20100105//EN" "tax-treatment-NSO.dtd">
<tp:taxon-treatment xmlns:tp="http://www.plazi.org/taxpub"><tp:treatment-meta><kwd-group><label>Taxon classification</label><kwd>
                <named-content content-type="kingdom">
                  <named-content content-type="taxon-name">
                    <named-content content-type="kingdom">Animalia</named-content>
                  </named-content>
                </named-content>
              </kwd><kwd>
                <named-content content-type="superfamily">Trombidioidea</named-content>
              </kwd><kwd>
                <named-content content-type="family">Microtrombidiidae</named-content>
              </kwd></kwd-group><mixed-citation publication-type="journal"><person-group><name><surname>Mirza</surname><given-names>Jawwad Hassan</given-names></name><name><surname>Alatawi</surname><given-names>Fahad Jaber</given-names></name></person-group><article-title>New genus of the subfamily <tp:taxon-name><tp:taxon-name-part taxon-name-part-type="subfamily" reg="Eutrombidiinae">Eutrombidiinae</tp:taxon-name-part></tp:taxon-name> Thor, 1935 (<tp:taxon-name><tp:taxon-name-part taxon-name-part-type="cohort" reg="Parasitengonina">Parasitengonina</tp:taxon-name-part></tp:taxon-name>, <tp:taxon-name><tp:taxon-name-part taxon-name-part-type="superfamily" reg="Trombidioidea">Trombidioidea</tp:taxon-name-part></tp:taxon-name>, <tp:taxon-name><tp:taxon-name-part taxon-name-part-type="family" reg="Microtrombidiidae">Microtrombidiidae</tp:taxon-name-part></tp:taxon-name>) associated with the adults of <italic><tp:taxon-name><tp:taxon-name-part taxon-name-part-type="genus" reg="Calomera">Calomera</tp:taxon-name-part> <tp:taxon-name-part taxon-name-part-type="species" reg="alboguttata">alboguttata</tp:taxon-name-part></tp:taxon-name></italic> (Klug, 1832) (<tp:taxon-name><tp:taxon-name-part taxon-name-part-type="order" reg="Coleoptera">Coleoptera</tp:taxon-name-part></tp:taxon-name>, <tp:taxon-name><tp:taxon-name-part taxon-name-part-type="family" reg="Carabidae">Carabidae</tp:taxon-name-part></tp:taxon-name>)</article-title><source>Zookeys</source><day>23</day><month>07</month><year>2026</year><volume>1286</volume><fpage>83</fpage><lpage>96</lpage><pub-id pub-id-type="doi">10.3897/zookeys.1286.173257</pub-id></mixed-citation></tp:treatment-meta><tp:nomenclature><tp:taxon-name><object-id xmlns:xlink="http://www.w3.org/1999/xlink" content-type="arpha" xlink:type="simple">8BA4EB4E-5986-5FD4-960F-41B9DF020ADE</object-id>
                    		<tp:taxon-name-part taxon-name-part-type="genus" reg="Arabium">Arabium</tp:taxon-name-part> <tp:taxon-name-part taxon-name-part-type="species" reg="calomerae">calomerae</tp:taxon-name-part>
                    	
                    		<object-id xmlns:xlink="http://www.w3.org/1999/xlink" content-type="zoobank" xlink:type="simple">https://zoobank.org/5B76206C-F255-45B3-B094-1B3E803C6199</object-id>
                    	</tp:taxon-name><tp:taxon-status xmlns:xlink="http://www.w3.org/1999/xlink" xlink:type="simple">sp. nov.</tp:taxon-status></tp:nomenclature><tp:treatment-sec sec-type="Type material"><title>Type material.</title><p>Larvae detached from thoracic sternites of <italic><tp:taxon-name><tp:taxon-name-part taxon-name-part-type="genus" reg="Calomera">Calomera</tp:taxon-name-part> <tp:taxon-name-part taxon-name-part-type="species" reg="alboguttata">alboguttata</tp:taxon-name-part></tp:taxon-name></italic>, collected by light trap. Saudi Arabia • <bold><italic>holotype</italic></bold>: Larva; Baha • Shada, Wadi Neera; <named-content xmlns:xlink="http://www.w3.org/1999/xlink" content-type="dwc:verbatimCoordinates" xlink:type="simple">19°44.870'N, 41°20.008'E</named-content>; 03 Mar. 2015; A. El Torkey, A. El Gharbawy, A. Mostafa, A. Al Ansi, I. Rasool leg.; KSMAAS-15-Mic-Ara-H. <bold><italic>Paratypes</italic></bold>: 14 Larvae; same data as holotype; KSMAAS-15-Mic-Ara-P1-14.</p></tp:treatment-sec><tp:treatment-sec sec-type="Diagnosis"><title>Diagnosis.</title><p>See diagnosis of the genus.</p></tp:treatment-sec><tp:treatment-sec sec-type="Description"><title>Description.</title><p>Metric data provided in Table <xref ref-type="table" rid="T1">1</xref>.</p><p><bold>Larva</bold> (<italic>n</italic> = 15). Idiosoma with scutum, three median dorsal shields (scutellum), and a divided posteromost pygidial shield. Scutum with strong, barbed AL and PL setae; AL larger than PL. Sensillary setae (<abbrev xmlns:xlink="http://www.w3.org/1999/xlink" xlink:title="sensilla" xlink:type="simple">SE</abbrev>) filiform. AM setae thin, simple nude, subequal to AL.</p><p><bold><italic>Gnathosoma</italic></bold> (Figs <xref ref-type="fig" rid="F2">2</xref>, 3). Compact, with well-sclerotized frames of subcapitulum, chelicerae, and palps. Cheliceral claws robust, curved (Fig. <xref ref-type="fig" rid="F2">2</xref>). Stephanostome present. Internal horseshoe-shaped sclerite inserted between inner and outer cuticular sheath. Adoral setae undetectable. Subcapitular setae broad, somewhat reniform, with 2 or 3 very slight apical indentations. Palps relatively small and robust. fPp = 0-N-N-NB-BNNNNN<italic>ωζ</italic>. Seta on palp femur and genu short, conical. One seta (dorsal) on palp tibia simple, the second (ventral) seta long, barbed. Odontus bifid, rounded tips. The longest, most proximal seta on palp tarsus with few setules. Palpal supracoxalae (<italic>elcp</italic>) not detectable (Figs 3A, B).</p><fig id="F2" position="float" orientation="portrait"><object-id xmlns:xlink="http://www.w3.org/1999/xlink" content-type="doi" xlink:type="simple">10.3897/zookeys.1286.173257.figures2-3</object-id><object-id xmlns:xlink="http://www.w3.org/1999/xlink" content-type="arpha" xlink:type="simple">9F04AE76-D80A-5D7B-B32D-5A231B53C22F</object-id><label>Figures 2, 3.</label><caption><p><italic><tp:taxon-name><tp:taxon-name-part taxon-name-part-type="genus" reg="Arabium">Arabium</tp:taxon-name-part> <tp:taxon-name-part taxon-name-part-type="species" reg="calomerae">calomerae</tp:taxon-name-part></tp:taxon-name></italic> gen. et sp. nov. Larva. <bold>2</bold>. Chelicerae; <bold>3A</bold>. Gnathomosoma (ventral aspect); <bold>3B</bold>. Ventral subcapitulum.</p></caption><graphic xmlns:xlink="http://www.w3.org/1999/xlink" xlink:href="zookeys-1286-083_article-173257__-g002.jpg" id="oo_1724013.jpg" position="float" orientation="portrait" xlink:type="simple"><uri content-type="original_file" xlink:type="simple">https://binary.pensoft.net/fig/1724013</uri></graphic></fig><p><bold><italic>Dorsal idiosoma</italic></bold> (Figs <xref ref-type="fig" rid="F3">4–7</xref>) oval. Integument, except for sclerites, densely striated. Scutum (Q1) (Figs <xref ref-type="fig" rid="F3">4</xref>, <xref ref-type="fig" rid="F3">5</xref>) pentagonal in outline, rounded anteriorly, bearing paired, non-sensillary setae AM, AL, and PL, and a pair of sensilla (<abbrev xmlns:xlink="http://www.w3.org/1999/xlink" xlink:title="sensilla" xlink:type="simple">SE</abbrev>). Setae AM simple, nude, subequal to PL; setae AL and PL barbed; AL longer than PL; anterolateral parts of scutum with some rare anterior longitudinal shrivels; medial part of sclerite punctate. Posterior margin almost straight, bordered with rather sclerotized band. Additionally, 2 small, semi-oval marks, probably representing less-sclerotized part of sclerite anterior to setae AL (Fig. <xref ref-type="fig" rid="F3">5</xref>). Bases of sensilla located between bases of AL and PL, closer to PL, and slightly towards medial position. AM smooth; AL and PL densely barbed and S lightly barbed along entire length; eye lenses paired (Fig. <xref ref-type="fig" rid="F3">6</xref>), each pair on a common, weakly sclerotized plate near the posterolateral margins of prodorsal scutum (Q1). Scutellum (Q2) trapezoidal, with a pair of barbed setae <italic>c</italic>1. Second and third scutellum (Q3, Q4) with a pair of barbed <italic>d</italic>1 and <italic>e</italic>1 setae, respectively; both sclerites broadly rectangular, with rounded corners. Setae <italic>d</italic>1 and <italic>e</italic>1 medial to anterior margin of respective scutellum. Fifth shield and pygidial shield (Q5) divided into 2 separated, lung-shaped plates, each bearing <italic>h</italic>1 seta (Fig. <xref ref-type="fig" rid="F3">7</xref>). fD: (2)4-(2)4-(2)4-6-(1+1)-(1+1) = 28. Setae in rows C, D, E, F, other than <italic>c</italic>1, <italic>d</italic>1, <italic>e</italic>1, barbed and located on small platelets; seta <italic>c</italic>3 duplicated, sharing same base only on left side of holotype specimen (Fig. <xref ref-type="fig" rid="F3">4</xref>b). Setae <italic>h</italic>1 and <italic>h</italic>2 longer than preceding setae, setulose, distinctly narrowed apically; <italic>h</italic>2 inserted in oval plates.</p><fig id="F3" position="float" orientation="portrait"><object-id xmlns:xlink="http://www.w3.org/1999/xlink" content-type="doi" xlink:type="simple">10.3897/zookeys.1286.173257.figures4-7</object-id><object-id xmlns:xlink="http://www.w3.org/1999/xlink" content-type="arpha" xlink:type="simple">473E4108-3C5C-59C2-94E5-C0F447329149</object-id><label>Figures 4–7.</label><caption><p><italic><tp:taxon-name><tp:taxon-name-part taxon-name-part-type="genus" reg="Arabium">Arabium</tp:taxon-name-part> <tp:taxon-name-part taxon-name-part-type="species" reg="calomerae">calomerae</tp:taxon-name-part></tp:taxon-name></italic> gen. et sp. nov. Larva. <bold>4A, B</bold>. Dorsum; <bold>5</bold>. Ocular sclerite; <bold>6</bold>. Scutum with weakly sclerotized regions; <bold>7</bold>. Divided pygidial shield.</p></caption><graphic xmlns:xlink="http://www.w3.org/1999/xlink" xlink:href="zookeys-1286-083_article-173257__-g003.jpg" id="oo_1724014.jpg" position="float" orientation="portrait" xlink:type="simple"><uri content-type="original_file" xlink:type="simple">https://binary.pensoft.net/fig/1724014</uri></graphic></fig><p><bold><italic>Ventral idiosoma</italic></bold> (Figs <xref ref-type="fig" rid="F4">8–11</xref>) Coxal plates (I: triangular, II: rectangular, rounded at base, III: square, with rounded corners) well sclerotized along anterior border; posterior border weakly marked or discontinuous. Anterolateral part of coxae I and III, as well as distal portion, strongly sclerotized (Figs <xref ref-type="fig" rid="F4">8</xref>, <xref ref-type="fig" rid="F4">9</xref>); sclerotization of respective parts of coxa II less pronounced. Claparède’s organs (<italic>clp</italic>) or urstigmata present at posterolateral corner of coxa I. Coxa I with two setae; medial coxala (1<italic>a</italic>) normal; 2 or 3 setules, tapering, placed on cuticular band forming medial extension of most sclerotized part of coxal frame; lateral coxala (1<italic>b</italic>) modified, spear-shaped (Fig. <xref ref-type="fig" rid="F4">10</xref>); coxa II with 1 modified spear-shaped lateral coxala (2<italic>b</italic>); coxae III very close to each other, so that medial integument bearing seta 3<italic>a</italic> appears raised over sclerotized border of coxa; medial coxal seta 3<italic>a</italic> normal, with 2 or 3 setules, placed on integument very near sclerotized border of coxa III; lateral coxala (3<italic>b</italic>) modified spear-shaped. Supracoxalae of coxae I (<italic>elc</italic> I) present. Ventral setae 26 (27 in two paratypes), tapering, densely barbed (Fig. <xref ref-type="fig" rid="F4">11</xref>). Anal opening surrounded with membraneous valves; anal sclerites absent. Pre-anal protuberance (tubercle) present, rounded, and anterior to excretory slit.</p><fig id="F4" position="float" orientation="portrait"><object-id xmlns:xlink="http://www.w3.org/1999/xlink" content-type="doi" xlink:type="simple">10.3897/zookeys.1286.173257.figures8-11</object-id><object-id xmlns:xlink="http://www.w3.org/1999/xlink" content-type="arpha" xlink:type="simple">E03DC12D-774E-5E95-9A4E-E8A12CA44E01</object-id><label>Figures 8–11.</label><caption><p><italic><tp:taxon-name><tp:taxon-name-part taxon-name-part-type="genus" reg="Arabium">Arabium</tp:taxon-name-part> <tp:taxon-name-part taxon-name-part-type="species" reg="calomerae">calomerae</tp:taxon-name-part></tp:taxon-name></italic> gen. et sp. nov. Larva. <bold>8</bold>. Venter; <bold>9</bold>. Coxae I–II; <bold>10</bold>. Coxa III; <bold>11</bold>. Anal region.</p></caption><graphic xmlns:xlink="http://www.w3.org/1999/xlink" xlink:href="zookeys-1286-083_article-173257__-g004.jpg" id="oo_1724015.jpg" position="float" orientation="portrait" xlink:type="simple"><uri content-type="original_file" xlink:type="simple">https://binary.pensoft.net/fig/1724015</uri></graphic></fig><p><bold><italic>Legs</italic></bold> (Figs <xref ref-type="fig" rid="F5">12–14</xref>). Segmentation formula 6-6-6. Normal setae on legs setulose to smooth. Tarsi I and II terminated with 2 claws and empodium. Claws similar in length. Empodium elongate, thin, rod-like. <bold>Leg I</bold> (Fig. <xref ref-type="fig" rid="F5">12</xref>). Cx with 2 setae; medial coxal setae (1<italic>a</italic>) slender, with 2 or 3 setules; lateral coxala (1<italic>b</italic>) spear shaped, Tr-1 (setulose), Fe-6 (3 setulose, 3 nude setae), Ge-6 (4 setulose, 2<italic>σ</italic>), Ti-10 (5 setulose, 1 nude setae, 3<italic>φ</italic>, 1<italic>κ</italic>), Ta-22 (15 setulose, 3 nude setae, 1<italic>ω</italic>, 2<italic>ζ</italic>, 1<italic>ε</italic>); <bold>Leg II</bold> (Fig. <xref ref-type="fig" rid="F5">13</xref>). Cx with 1 seta; lateral coxala (2<italic>b</italic>) spear-shaped, Tr-1 (setulose), Fe-5 (setulose), Ge-3 (1 setulose1 nude setae, 1<italic>σ</italic>), Ti-7 (4 setulose, 2 nude setae, 1<italic>φ</italic>), Ta-15 (13 setulose, 1<italic>ω</italic>, 1<italic>ε</italic>); <bold>Leg III</bold> (Fig. <xref ref-type="fig" rid="F5">14</xref>). Cx bearing 1 seta, medial coxal seta (3<italic>a</italic>) slender, with 2 or 3 setules, present on integument close to sclerotized border of coxa III; lateral coxala (3<italic>b</italic>) spear-shaped, Tr-1 (setulose), Fe-4 (3 setulose, 1 nude setae), Ge-3 (1 setulose1 nude setae, 1<italic>σ</italic>), Ti-5 (3 setulose, 2 nude setae), Ta-13 (9 setulose, 4 nude setae). Tarsus III highly modified at termination, with lophotrix in dorsodistal position and 2 claws located ventrodistal. Lophotrix composed of 1 branch, proximally on 1 side with 1 long secondary and tertiary sub-branches, and the main branch with several, gradually shortening, secondary and tertiary sub-branches. Inner claw robust, nude; medial claw long, falciform, densely setulose.</p><fig id="F5" position="float" orientation="portrait"><object-id xmlns:xlink="http://www.w3.org/1999/xlink" content-type="doi" xlink:type="simple">10.3897/zookeys.1286.173257.figures12-15</object-id><object-id xmlns:xlink="http://www.w3.org/1999/xlink" content-type="arpha" xlink:type="simple">978AEB64-CC7C-5727-BA75-27571DB85ABA</object-id><label>Figures 12–15.</label><caption><p><italic><tp:taxon-name><tp:taxon-name-part taxon-name-part-type="genus" reg="Arabium">Arabium</tp:taxon-name-part> <tp:taxon-name-part taxon-name-part-type="species" reg="calomerae">calomerae</tp:taxon-name-part></tp:taxon-name></italic> gen. et sp. nov. Larva. Right side of idiosoma. <bold>12</bold>. Leg I; <bold>13</bold>. Leg II; <bold>14</bold>. Leg III; <bold>15</bold>. Lophotrix on tarsus III.</p></caption><graphic xmlns:xlink="http://www.w3.org/1999/xlink" xlink:href="zookeys-1286-083_article-173257__-g005.jpg" id="oo_1724016.jpg" position="float" orientation="portrait" xlink:type="simple"><uri content-type="original_file" xlink:type="simple">https://binary.pensoft.net/fig/1724016</uri></graphic></fig></tp:treatment-sec><tp:treatment-sec sec-type="Etymology"><title>Etymology.</title><p>The specific epithet refers to the genus of tiger beetle, <italic><tp:taxon-name><tp:taxon-name-part taxon-name-part-type="genus" reg="Calomera">Calomera</tp:taxon-name-part></tp:taxon-name></italic>, from which the type specimens were collected.</p></tp:treatment-sec><tp:treatment-sec><!--Section generated to contain objects referenced in tp:taxon-treatment.--><table-wrap id="T1" position="float" orientation="portrait"><label>Table 1.</label><caption><p>Metric data (in µm) for <italic><tp:taxon-name><tp:taxon-name-part taxon-name-part-type="genus" reg="Arabium">Arabium</tp:taxon-name-part> <tp:taxon-name-part taxon-name-part-type="species" reg="calomerae">calomerae</tp:taxon-name-part></tp:taxon-name></italic> gen. nov. et sp. nov. larvae.</p></caption><table><tbody><tr><th rowspan="1" colspan="1">
                <bold>Character</bold>
              </th><th rowspan="1" colspan="1">
                <bold>Holotype</bold>
              </th><th rowspan="1" colspan="1">
                <bold>
                  <italic>n</italic>
                </bold>
              </th><th rowspan="1" colspan="1">
                <bold>Mean</bold>
              </th><th rowspan="1" colspan="1">
                <bold>SD</bold>
              </th><th rowspan="1" colspan="1">
                <bold>Character</bold>
              </th><th rowspan="1" colspan="1">
                <bold>Holotype</bold>
              </th><th rowspan="1" colspan="1">
                <bold>
                  <italic>n</italic>
                </bold>
              </th><th rowspan="1" colspan="1">
                <bold>Mean</bold>
              </th><th rowspan="1" colspan="1">
                <bold>SD</bold>
              </th></tr><tr><td rowspan="1" colspan="1">IL</td><td rowspan="1" colspan="1">320</td><td rowspan="1" colspan="1">14</td><td rowspan="1" colspan="1">323</td><td rowspan="1" colspan="1">21</td><td rowspan="1" colspan="1"><italic>c</italic>2</td><td rowspan="1" colspan="1">26</td><td rowspan="1" colspan="1">14</td><td rowspan="1" colspan="1">26</td><td rowspan="1" colspan="1">1</td></tr><tr><td rowspan="1" colspan="1">IW</td><td rowspan="1" colspan="1">140</td><td rowspan="1" colspan="1">14</td><td rowspan="1" colspan="1">150</td><td rowspan="1" colspan="1">10</td><td rowspan="1" colspan="1"><italic>c</italic>3</td><td rowspan="1" colspan="1">17</td><td rowspan="1" colspan="1">14</td><td rowspan="1" colspan="1">21</td><td rowspan="1" colspan="1">0</td></tr><tr><td rowspan="1" colspan="1">IL/IW</td><td rowspan="1" colspan="1">2.3</td><td rowspan="1" colspan="1">14</td><td rowspan="1" colspan="1">2</td><td rowspan="1" colspan="1">—</td><td rowspan="1" colspan="1"><italic>d</italic>2</td><td rowspan="1" colspan="1">26</td><td rowspan="1" colspan="1">14</td><td rowspan="1" colspan="1">26</td><td rowspan="1" colspan="1">1</td></tr><tr><td rowspan="1" colspan="1">Scutum L</td><td rowspan="1" colspan="1">111</td><td rowspan="1" colspan="1">14</td><td rowspan="1" colspan="1">110</td><td rowspan="1" colspan="1">2</td><td rowspan="1" colspan="1"><italic>d</italic>3</td><td rowspan="1" colspan="1">22</td><td rowspan="1" colspan="1">14</td><td rowspan="1" colspan="1">23</td><td rowspan="1" colspan="1">—</td></tr><tr><td rowspan="1" colspan="1">Scutum W</td><td rowspan="1" colspan="1">88</td><td rowspan="1" colspan="1">14</td><td rowspan="1" colspan="1">93</td><td rowspan="1" colspan="1">3</td><td rowspan="1" colspan="1"><italic>e</italic>2</td><td rowspan="1" colspan="1">26</td><td rowspan="1" colspan="1">14</td><td rowspan="1" colspan="1">26</td><td rowspan="1" colspan="1">1</td></tr><tr><td rowspan="1" colspan="1">AM</td><td rowspan="1" colspan="1">30</td><td rowspan="1" colspan="1">14</td><td rowspan="1" colspan="1">31</td><td rowspan="1" colspan="1">1</td><td rowspan="1" colspan="1"><italic>e</italic>3</td><td rowspan="1" colspan="1">26</td><td rowspan="1" colspan="1">14</td><td rowspan="1" colspan="1">26</td><td rowspan="1" colspan="1">1</td></tr><tr><td rowspan="1" colspan="1">AMB</td><td rowspan="1" colspan="1">40</td><td rowspan="1" colspan="1">14</td><td rowspan="1" colspan="1">38</td><td rowspan="1" colspan="1">3</td><td rowspan="1" colspan="1"><italic>f</italic>1</td><td rowspan="1" colspan="1">26</td><td rowspan="1" colspan="1">14</td><td rowspan="1" colspan="1">26</td><td rowspan="1" colspan="1">2</td></tr><tr><td rowspan="1" colspan="1">MA</td><td rowspan="1" colspan="1">44</td><td rowspan="1" colspan="1">14</td><td rowspan="1" colspan="1">40</td><td rowspan="1" colspan="1">3</td><td rowspan="1" colspan="1"><italic>f</italic>2</td><td rowspan="1" colspan="1">28</td><td rowspan="1" colspan="1">14</td><td rowspan="1" colspan="1">28</td><td rowspan="1" colspan="1">1</td></tr><tr><td rowspan="1" colspan="1">AL</td><td rowspan="1" colspan="1">31</td><td rowspan="1" colspan="1">14</td><td rowspan="1" colspan="1">30</td><td rowspan="1" colspan="1">1</td><td rowspan="1" colspan="1"><italic>f</italic>3</td><td rowspan="1" colspan="1">29</td><td rowspan="1" colspan="1">14</td><td rowspan="1" colspan="1">29</td><td rowspan="1" colspan="1">1</td></tr><tr><td rowspan="1" colspan="1">AW</td><td rowspan="1" colspan="1">69</td><td rowspan="1" colspan="1">14</td><td rowspan="1" colspan="1">65</td><td rowspan="1" colspan="1">3</td><td rowspan="1" colspan="1"><italic>h</italic>2</td><td rowspan="1" colspan="1">54</td><td rowspan="1" colspan="1">14</td><td rowspan="1" colspan="1">55</td><td rowspan="1" colspan="1">3</td></tr><tr><td rowspan="1" colspan="1">PL</td><td rowspan="1" colspan="1">21</td><td rowspan="1" colspan="1">14</td><td rowspan="1" colspan="1">22</td><td rowspan="1" colspan="1">1</td><td rowspan="1" colspan="1">1<italic>a</italic></td><td rowspan="1" colspan="1">28</td><td rowspan="1" colspan="1">14</td><td rowspan="1" colspan="1">27</td><td rowspan="1" colspan="1">1</td></tr><tr><td rowspan="1" colspan="1">PW</td><td rowspan="1" colspan="1">88</td><td rowspan="1" colspan="1">14</td><td rowspan="1" colspan="1">85</td><td rowspan="1" colspan="1">3</td><td rowspan="1" colspan="1">1<italic>b</italic></td><td rowspan="1" colspan="1">11</td><td rowspan="1" colspan="1">14</td><td rowspan="1" colspan="1">11</td><td rowspan="1" colspan="1">1</td></tr><tr><td rowspan="1" colspan="1">AP</td><td rowspan="1" colspan="1">41</td><td rowspan="1" colspan="1">14</td><td rowspan="1" colspan="1">41</td><td rowspan="1" colspan="1">1</td><td rowspan="1" colspan="1">2<italic>b</italic></td><td rowspan="1" colspan="1">8</td><td rowspan="1" colspan="1">14</td><td rowspan="1" colspan="1">9</td><td rowspan="1" colspan="1">2</td></tr><tr><td rowspan="1" colspan="1">
                <abbrev xmlns:xlink="http://www.w3.org/1999/xlink" xlink:title="sensilla" xlink:type="simple">SE</abbrev>
              </td><td rowspan="1" colspan="1">49</td><td rowspan="1" colspan="1">14</td><td rowspan="1" colspan="1">53</td><td rowspan="1" colspan="1">—</td><td rowspan="1" colspan="1">3<italic>a</italic></td><td rowspan="1" colspan="1">20</td><td rowspan="1" colspan="1">14</td><td rowspan="1" colspan="1">20</td><td rowspan="1" colspan="1">1</td></tr><tr><td rowspan="1" colspan="1">SB</td><td rowspan="1" colspan="1">59</td><td rowspan="1" colspan="1">14</td><td rowspan="1" colspan="1">56</td><td rowspan="1" colspan="1">5</td><td rowspan="1" colspan="1">3<italic>b</italic></td><td rowspan="1" colspan="1">8</td><td rowspan="1" colspan="1">14</td><td rowspan="1" colspan="1">8</td><td rowspan="1" colspan="1">—</td></tr><tr><td rowspan="1" colspan="1">SA</td><td rowspan="1" colspan="1">28</td><td rowspan="1" colspan="1">14</td><td rowspan="1" colspan="1">28</td><td rowspan="1" colspan="1">1</td><td rowspan="1" colspan="1">Cx I</td><td rowspan="1" colspan="1">52</td><td rowspan="1" colspan="1">14</td><td rowspan="1" colspan="1">51</td><td rowspan="1" colspan="1">4</td></tr><tr><td rowspan="1" colspan="1">SP</td><td rowspan="1" colspan="1">20</td><td rowspan="1" colspan="1">14</td><td rowspan="1" colspan="1">19</td><td rowspan="1" colspan="1">1</td><td rowspan="1" colspan="1">Tr I</td><td rowspan="1" colspan="1">28</td><td rowspan="1" colspan="1">14</td><td rowspan="1" colspan="1">26</td><td rowspan="1" colspan="1">1</td></tr><tr><td rowspan="1" colspan="1">ASB</td><td rowspan="1" colspan="1">88</td><td rowspan="1" colspan="1">14</td><td rowspan="1" colspan="1">85</td><td rowspan="1" colspan="1">4</td><td rowspan="1" colspan="1">Fe I</td><td rowspan="1" colspan="1">34</td><td rowspan="1" colspan="1">14</td><td rowspan="1" colspan="1">37</td><td rowspan="1" colspan="1">1</td></tr><tr><td rowspan="1" colspan="1">PSB</td><td rowspan="1" colspan="1">24</td><td rowspan="1" colspan="1">14</td><td rowspan="1" colspan="1">24</td><td rowspan="1" colspan="1">1</td><td rowspan="1" colspan="1">Ge I</td><td rowspan="1" colspan="1">21</td><td rowspan="1" colspan="1">14</td><td rowspan="1" colspan="1">21</td><td rowspan="1" colspan="1">1</td></tr><tr><td rowspan="1" colspan="1">LN</td><td rowspan="1" colspan="1">18</td><td rowspan="1" colspan="1">14</td><td rowspan="1" colspan="1">18</td><td rowspan="1" colspan="1">2</td><td rowspan="1" colspan="1">Ti I</td><td rowspan="1" colspan="1">33</td><td rowspan="1" colspan="1">14</td><td rowspan="1" colspan="1">32</td><td rowspan="1" colspan="1">1</td></tr><tr><td rowspan="1" colspan="1">MSA</td><td rowspan="1" colspan="1">41</td><td rowspan="1" colspan="1">14</td><td rowspan="1" colspan="1">38</td><td rowspan="1" colspan="1">2</td><td rowspan="1" colspan="1">Ta I</td><td rowspan="1" colspan="1">49</td><td rowspan="1" colspan="1">14</td><td rowspan="1" colspan="1">48</td><td rowspan="1" colspan="1">—</td></tr><tr><td rowspan="1" colspan="1">PSL (HS)</td><td rowspan="1" colspan="1">47</td><td rowspan="1" colspan="1">14</td><td rowspan="1" colspan="1">42</td><td rowspan="1" colspan="1">4</td><td rowspan="1" colspan="1">Leg I</td><td rowspan="1" colspan="1">217</td><td rowspan="1" colspan="1">14</td><td rowspan="1" colspan="1">205</td><td rowspan="1" colspan="1">12</td></tr><tr><td rowspan="1" colspan="1">PSW (LSS)</td><td rowspan="1" colspan="1">80</td><td rowspan="1" colspan="1">14</td><td rowspan="1" colspan="1">76</td><td rowspan="1" colspan="1">2</td><td rowspan="1" colspan="1">Cx II</td><td rowspan="1" colspan="1">33</td><td rowspan="1" colspan="1">14</td><td rowspan="1" colspan="1">40</td><td rowspan="1" colspan="1">1</td></tr><tr><td rowspan="1" colspan="1">PLN</td><td rowspan="1" colspan="1">11</td><td rowspan="1" colspan="1">14</td><td rowspan="1" colspan="1">12</td><td rowspan="1" colspan="1">2</td><td rowspan="1" colspan="1">Tr II</td><td rowspan="1" colspan="1">23</td><td rowspan="1" colspan="1">14</td><td rowspan="1" colspan="1">22</td><td rowspan="1" colspan="1">1</td></tr><tr><td rowspan="1" colspan="1">QL (c1)</td><td rowspan="1" colspan="1">23</td><td rowspan="1" colspan="1">14</td><td rowspan="1" colspan="1">24</td><td rowspan="1" colspan="1">2</td><td rowspan="1" colspan="1">Fe II</td><td rowspan="1" colspan="1">28</td><td rowspan="1" colspan="1">14</td><td rowspan="1" colspan="1">31</td><td rowspan="1" colspan="1">2</td></tr><tr><td rowspan="1" colspan="1">QW (SS)</td><td rowspan="1" colspan="1">29</td><td rowspan="1" colspan="1">14</td><td rowspan="1" colspan="1">28</td><td rowspan="1" colspan="1">3</td><td rowspan="1" colspan="1">Ge II</td><td rowspan="1" colspan="1">15</td><td rowspan="1" colspan="1">14</td><td rowspan="1" colspan="1">15</td><td rowspan="1" colspan="1">-</td></tr><tr><td rowspan="1" colspan="1">L3</td><td rowspan="1" colspan="1">29</td><td rowspan="1" colspan="1">14</td><td rowspan="1" colspan="1">29</td><td rowspan="1" colspan="1">1</td><td rowspan="1" colspan="1">Ti II</td><td rowspan="1" colspan="1">21</td><td rowspan="1" colspan="1">14</td><td rowspan="1" colspan="1">20</td><td rowspan="1" colspan="1">1</td></tr><tr><td rowspan="1" colspan="1">W3</td><td rowspan="1" colspan="1">51</td><td rowspan="1" colspan="1">14</td><td rowspan="1" colspan="1">50</td><td rowspan="1" colspan="1">1</td><td rowspan="1" colspan="1">Ta II</td><td rowspan="1" colspan="1">34</td><td rowspan="1" colspan="1">14</td><td rowspan="1" colspan="1">32</td><td rowspan="1" colspan="1">1</td></tr><tr><td rowspan="1" colspan="1">PLN3</td><td rowspan="1" colspan="1">15</td><td rowspan="1" colspan="1">14</td><td rowspan="1" colspan="1">15</td><td rowspan="1" colspan="1">1</td><td rowspan="1" colspan="1">Leg II</td><td rowspan="1" colspan="1">157</td><td rowspan="1" colspan="1">14</td><td rowspan="1" colspan="1">163</td><td rowspan="1" colspan="1">1</td></tr><tr><td rowspan="1" colspan="1">QL3 (d1)</td><td rowspan="1" colspan="1">25</td><td rowspan="1" colspan="1">14</td><td rowspan="1" colspan="1">27</td><td rowspan="1" colspan="1">1</td><td rowspan="1" colspan="1">Cx III</td><td rowspan="1" colspan="1">34</td><td rowspan="1" colspan="1">14</td><td rowspan="1" colspan="1">32</td><td rowspan="1" colspan="1">1</td></tr><tr><td rowspan="1" colspan="1">QW3</td><td rowspan="1" colspan="1">23</td><td rowspan="1" colspan="1">14</td><td rowspan="1" colspan="1">24</td><td rowspan="1" colspan="1">1</td><td rowspan="1" colspan="1">Tr III</td><td rowspan="1" colspan="1">23</td><td rowspan="1" colspan="1">14</td><td rowspan="1" colspan="1">23</td><td rowspan="1" colspan="1">1</td></tr><tr><td rowspan="1" colspan="1">L4</td><td rowspan="1" colspan="1">33</td><td rowspan="1" colspan="1">14</td><td rowspan="1" colspan="1">31</td><td rowspan="1" colspan="1">3</td><td rowspan="1" colspan="1">Fe III</td><td rowspan="1" colspan="1">36</td><td rowspan="1" colspan="1">14</td><td rowspan="1" colspan="1">33</td><td rowspan="1" colspan="1">2</td></tr><tr><td rowspan="1" colspan="1">W4</td><td rowspan="1" colspan="1">50</td><td rowspan="1" colspan="1">14</td><td rowspan="1" colspan="1">49</td><td rowspan="1" colspan="1">3</td><td rowspan="1" colspan="1">Ge III</td><td rowspan="1" colspan="1">16</td><td rowspan="1" colspan="1">14</td><td rowspan="1" colspan="1">16</td><td rowspan="1" colspan="1">—</td></tr><tr><td rowspan="1" colspan="1">PLN4</td><td rowspan="1" colspan="1">15</td><td rowspan="1" colspan="1">14</td><td rowspan="1" colspan="1">16</td><td rowspan="1" colspan="1">1</td><td rowspan="1" colspan="1">Ti III</td><td rowspan="1" colspan="1">18</td><td rowspan="1" colspan="1">14</td><td rowspan="1" colspan="1">17</td><td rowspan="1" colspan="1">—</td></tr><tr><td rowspan="1" colspan="1">QL4 (e1)</td><td rowspan="1" colspan="1">25</td><td rowspan="1" colspan="1">14</td><td rowspan="1" colspan="1">25</td><td rowspan="1" colspan="1">1</td><td rowspan="1" colspan="1">Ta III</td><td rowspan="1" colspan="1">18</td><td rowspan="1" colspan="1">14</td><td rowspan="1" colspan="1">17</td><td rowspan="1" colspan="1">1</td></tr><tr><td rowspan="1" colspan="1">QW4</td><td rowspan="1" colspan="1">24</td><td rowspan="1" colspan="1">14</td><td rowspan="1" colspan="1">25</td><td rowspan="1" colspan="1">1</td><td rowspan="1" colspan="1">Leg III</td><td rowspan="1" colspan="1">143</td><td rowspan="1" colspan="1">14</td><td rowspan="1" colspan="1">145</td><td rowspan="1" colspan="1">1</td></tr><tr><td rowspan="1" colspan="1">L5</td><td rowspan="1" colspan="1">34</td><td rowspan="1" colspan="1">14</td><td rowspan="1" colspan="1">38</td><td rowspan="1" colspan="1">2</td><td rowspan="2" colspan="1">SoGeI</td><td rowspan="1" colspan="1">21</td><td rowspan="1" colspan="1">14</td><td rowspan="1" colspan="1">20</td><td rowspan="1" colspan="1">0</td></tr><tr><td rowspan="1" colspan="1">W5</td><td rowspan="1" colspan="1">23</td><td rowspan="1" colspan="1">14</td><td rowspan="1" colspan="1">24</td><td rowspan="1" colspan="1">2</td><td rowspan="1" colspan="1">23</td><td rowspan="1" colspan="1">14</td><td rowspan="1" colspan="1">22</td><td rowspan="1" colspan="1">1</td></tr><tr><td rowspan="1" colspan="1">PLN5</td><td rowspan="1" colspan="1">18</td><td rowspan="1" colspan="1">14</td><td rowspan="1" colspan="1">24</td><td rowspan="1" colspan="1">3</td><td rowspan="3" colspan="1">SoTiI</td><td rowspan="1" colspan="1">16</td><td rowspan="1" colspan="1">14</td><td rowspan="1" colspan="1">16</td><td rowspan="1" colspan="1">1</td></tr><tr><td rowspan="1" colspan="1">QL5 (h1)</td><td rowspan="1" colspan="1">48</td><td rowspan="1" colspan="1">14</td><td rowspan="1" colspan="1">38</td><td rowspan="1" colspan="1">8</td><td rowspan="1" colspan="1">18</td><td rowspan="1" colspan="1">14</td><td rowspan="1" colspan="1">19</td><td rowspan="1" colspan="1">0</td></tr><tr><td rowspan="1" colspan="1">QW5</td><td rowspan="1" colspan="1">26</td><td rowspan="1" colspan="1">14</td><td rowspan="1" colspan="1">27</td><td rowspan="1" colspan="1">1</td><td rowspan="1" colspan="1">18</td><td rowspan="1" colspan="1">14</td><td rowspan="1" colspan="1">19</td><td rowspan="1" colspan="1">0</td></tr><tr><td rowspan="1" colspan="1">DS</td><td rowspan="1" colspan="1">25-28</td><td rowspan="1" colspan="1">14</td><td rowspan="1" colspan="1">25–28</td><td rowspan="1" colspan="1">—</td><td rowspan="1" colspan="1">SoTaI</td><td rowspan="1" colspan="1">26</td><td rowspan="1" colspan="1">14</td><td rowspan="1" colspan="1">28</td><td rowspan="1" colspan="1">1</td></tr><tr><td rowspan="1" colspan="1">A lens</td><td rowspan="1" colspan="1">16</td><td rowspan="1" colspan="1">14</td><td rowspan="1" colspan="1">16</td><td rowspan="1" colspan="1">—</td><td rowspan="1" colspan="1">SoGeII</td><td rowspan="1" colspan="1">40</td><td rowspan="1" colspan="1">14</td><td rowspan="1" colspan="1">40</td><td rowspan="1" colspan="1">1</td></tr><tr><td rowspan="1" colspan="1">P lens</td><td rowspan="1" colspan="1">13</td><td rowspan="1" colspan="1">14</td><td rowspan="1" colspan="1">14</td><td rowspan="1" colspan="1">1</td><td rowspan="1" colspan="1">SoTiII</td><td rowspan="1" colspan="1">14</td><td rowspan="1" colspan="1">14</td><td rowspan="1" colspan="1">14</td><td rowspan="1" colspan="1">—</td></tr><tr><td rowspan="1" colspan="1">Ocular sclerite</td><td rowspan="1" colspan="1">38</td><td rowspan="1" colspan="1">14</td><td rowspan="1" colspan="1">37</td><td rowspan="1" colspan="1">2</td><td rowspan="1" colspan="1">SoTaII</td><td rowspan="1" colspan="1">17</td><td rowspan="1" colspan="1">14</td><td rowspan="1" colspan="1">16</td><td rowspan="1" colspan="1">1</td></tr><tr><td rowspan="1" colspan="1"/><td rowspan="1" colspan="1"/><td rowspan="1" colspan="1"/><td rowspan="1" colspan="1"/><td rowspan="1" colspan="1"/><td rowspan="1" colspan="1">SoGeIII</td><td rowspan="1" colspan="1">47</td><td rowspan="1" colspan="1">14</td><td rowspan="1" colspan="1">49</td><td rowspan="1" colspan="1">2</td></tr></tbody></table></table-wrap></tp:treatment-sec></tp:taxon-treatment>
